# Supplementary material for: RelA Signaling in Scgb1a1+ Progenitors Mediates Lower Airway Epithelial Atypia in RSV-Induced Post-Viral Lung Disease
Source: Int J Mol Sci. 2026 Mar 21;27(6):2864. doi: 10.3390/ijms27062864 (PMC13026159; doi:10.3390/ijms27062864)
Supplement: Supplementary file 1 [file ijms-27-02864-s001.zip]

Archive with 1 entries (1 files):
- ijms-4026293-supplementary.pdf
